# Supplementary material for: Relationships between rumen methanogens and fungal communities and their response to changes in alfalfa forms and starch in sheep diets
Source: Front Microbiomes. 2025 Apr 9;4:1567462. doi: 10.3389/frmbi.2025.1567462 (PMC12993492; doi:10.3389/frmbi.2025.1567462)
Supplement: Supplementary file 2 [file Table2.xlsx]

## Sheet: Sequencing information
	Methanogens	Original sequence statistics	Amplified_region	MLfF_MLrR																																ASVs	Domain	d__Archaea	d__Archaea	d__Archaea	d__Archaea	d__Archaea	d__Archaea	d__Archaea	d__Archaea	d__Archaea	d__Archaea	d__Archaea	d__Archaea
			Insert_size(bp)	470																																	Kingdom	k__norank_d__Archaea	k__norank_d__Archaea	k__norank_d__Archaea	k__norank_d__Archaea	k__norank_d__Archaea	k__norank_d__Archaea	k__norank_d__Archaea	k__norank_d__Archaea	k__norank_d__Archaea	k__norank_d__Archaea	k__norank_d__Archaea	k__norank_d__Archaea
			Sequencing_length(bp)	PE300																																	Phylum	p__Euryarchaeota	p__Euryarchaeota	p__Euryarchaeota	p__Euryarchaeota	p__Euryarchaeota	p__Euryarchaeota	p__Euryarchaeota	p__Euryarchaeota	p__Euryarchaeota	p__Euryarchaeota	p__Euryarchaeota	p__Euryarchaeota
			Raw_reads	1126526																																	Class	c__Methanobacteria	c__Methanobacteria	c__Methanobacteria	c__Methanobacteria	c__Methanobacteria	c__Methanobacteria	c__Methanobacteria	c__Methanobacteria	c__Methanobacteria	c__Methanobacteria	c__Methanomicrobia	c__Methanobacteria
			Raw_base(bp)	337957800																																	Order	o__Methanobacteriales	o__Methanobacteriales	o__Methanobacteriales	o__Methanobacteriales	o__Methanobacteriales	o__Methanobacteriales	o__Methanobacteriales	o__Methanobacteriales	o__Methanobacteriales	o__Methanobacteriales	o__Methanomicrobiales	o__Methanobacteriales
																																					Family	f__Methanobacteriaceae	f__Methanobacteriaceae	f__Methanobacteriaceae	f__Methanobacteriaceae	f__Methanobacteriaceae	f__Methanobacteriaceae	f__Methanobacteriaceae	f__Methanobacteriaceae	f__Methanobacteriaceae	f__Methanobacteriaceae	f__Methanomicrobiaceae	f__Methanobacteriaceae
		Optimized sequence information	Sample_info	w1_1	w1_2	w1_3	w1_4	w1_5	w1_6	w1_7	w1_8	w2_1	w2_2	w2_3	w2_4	w2_5	w2_6	w2_7	w2_8	w3_1	w3_2	w3_3	w3_4	w3_5	w3_6	w3_7	w3_8	w4_1	w4_2	w4_3	w4_4	w4_5	w4_6	w4_7	w4_8		Genus	g__Methanobrevibacter	g__Methanosphaera	g__Methanobrevibacter	g__Methanobrevibacter	g__Methanosphaera	g__Methanobrevibacter	g__Methanobrevibacter	g__Methanobrevibacter	g__Methanobrevibacter	g__Methanobrevibacter	g__Methanoculleus	g__Methanosphaera
			Seq_num	33772	30662	31913	33988	32413	31400	33095	28107	29281	33935	38292	35546	30499	42865	30209	26496	36556	34953	29116	32105	35273	30846	34594	42751	31736	26428	31862	31033	31908	50875	39517	30448		Species	s__Methanobrevibacter_millerae	s__Methanosphaera_sp._BMS	s__Methanobrevibacter_sp._YE315	s__Methanobrevibacter_sp._YE315	s__Methanosphaera_sp._BMS	s__unclassified_g__Methanobrevibacter	s__Methanobrevibacter_millerae	s__Methanobrevibacter_millerae	s__Methanobrevibacter_sp._YE315	s__Methanobrevibacter_sp._YE315	s__Methanoculleus_sp._CAG1088	s__Methanosphaera_sp._BMS
			Base_num(bp)	13992831	12716345	13218817	14001841	13427892	12981832	13703870	11653858	12127421	14054851	15880933	14737279	12645847	17718273	12489078	10980643	15147719	14480955	12060728	13299434	14591141	12790389	14339766	17693649	13133009	10954283	13189072	12868190	13211429	21098200	16384455	12617389		ASV	ASV45	ASV117	ASV48	ASV12	ASV9	ASV29	ASV66	ASV49	ASV1065	ASV138	ASV215	ASV1022
			Mean_length(bp)	414.332	414.727	414.214	411.964	414.275	413.434	414.077	414.625	414.174	414.17	414.732	414.597	414.632	413.351	413.422	414.426	414.37	414.298	414.23	414.248	413.663	414.653	414.516	413.877	413.821	414.495	413.944	414.661	414.048	414.707	414.618	414.391		Total	46666	4096	9015	7450	9581	3133	1953	597	373	153	126	73
			Min_length(bp)	408	361	250	405	391	405	406	405	408	405	217	406	255	404	244	405	403	406	406	394	388	400	407	405	406	322	406	408	394	408	406	406		Percent	0.0962646	0.0084494	0.0185965	0.0153682	0.0197641	0.00646289	0.00402873	0.00123152	0.00076944	0.000315615	0.000259918	0.000150587
			Max_length(bp)	424	436	427	433	424	424	424	436	424	424	424	424	424	424	424	424	424	424	424	424	424	424	436	424	424	433	424	424	467	424	424	424		Prevalence	0.8438	0.2188	0.5625	0.5	0.7813	0.125	0.25	0.125	0.0625	0.125	0.1563	0.0313
	Fungi	Original sequence statistics	Amplified_region	ITS1F_ITS2R																																ASVs	Domain	d__Eukaryota	d__Eukaryota	d__Eukaryota	d__Eukaryota	d__Eukaryota	d__Eukaryota	d__Eukaryota	d__Eukaryota	d__Eukaryota	d__Eukaryota	d__Eukaryota	d__Eukaryota
			Insert_size(bp)	350																																	Kingdom	k__Fungi	k__Fungi	k__Fungi	k__Fungi	k__Fungi	k__Fungi	k__Fungi	k__Fungi	k__Fungi	k__Fungi	k__Fungi	k__Fungi
			Sequencing_length(bp)	PE300																																	Phylum	p__Ascomycota	p__Ascomycota	p__Ascomycota	p__Ascomycota	p__Basidiomycota	p__Ascomycota	p__Ascomycota	p__Basidiomycota	p__Ascomycota	p__Ascomycota	p__Basidiomycota	p__unclassified_k__Fungi
			Raw_reads	2516220																																	Class	c__Saccharomycetes	c__Eurotiomycetes	c__Sordariomycetes	c__Eurotiomycetes	c__Tremellomycetes	c__unclassified_p__Ascomycota	c__Saccharomycetes	c__Microbotryomycetes	c__Sordariomycetes	c__Sordariomycetes	c__Microbotryomycetes	c__unclassified_k__Fungi
			Raw_base(bp)	754866000																																	Order	o__Saccharomycetales	o__Eurotiales	o__Hypocreales	o__Eurotiales	o__Filobasidiales	o__unclassified_p__Ascomycota	o__Saccharomycetales	o__Sporidiobolales	o__Microascales	o__Glomerellales	o__Sporidiobolales	o__unclassified_k__Fungi
																																					Family	f__unclassified_o__Saccharomycetales	f__Aspergillaceae	f__Hypocreales_fam_Incertae_sedis	f__Aspergillaceae	f__Filobasidiaceae	f__unclassified_p__Ascomycota	f__Saccharomycetales_fam_Incertae_sedis	f__Sporidiobolaceae	f__Microascaceae	f__Plectosphaerellaceae	f__Sporidiobolaceae	f__unclassified_k__Fungi
		Optimized sequence information	Sample_info	w1_1	w1_2	w1_3	w1_4	w1_5	w1_6	w1_7	w1_8	w2_1	w2_2	w2_3	w2_4	w2_5	w2_6	w2_7	w2_8	w3_1	w3_2	w3_3	w3_4	w3_5	w3_6	w3_7	w3_8	w4_1	w4_2	w4_3	w4_4	w4_5	w4_6	w4_7	w4_8		Genus	g__unclassified_o__Saccharomycetales	g__Penicillium	g__Acremonium	g__Aspergillus	g__Naganishia	g__unclassified_p__Ascomycota	g__Candida	g__Rhodotorula	g__Kernia	g__Gibellulopsis	g__Rhodotorula	g__unclassified_k__Fungi
			Seq_num	91675	93098	74918	66181	60816	72649	71691	87305	68293	62644	74632	94594	73384	112100	72024	56006	70801	73684	73234	81176	70105	76293	64560	67405	77068	63328	61710	71441	55553	84327	66878	81318		Species	s__unclassified_o__Saccharomycetales	s__unclassified_g__Penicillium	s__Acremonium_fusidioides	s__unclassified_g__Aspergillus	s__Naganishia_sp	s__unclassified_p__Ascomycota	s__Candida_tropicalis	s__unclassified_g__Rhodotorula	s__Kernia_sp	s__Gibellulopsis_nigrescens	s__Rhodotorula_babjevae	s__Fungi_sp
			Base_num(bp)	22251446	22495731	18274901	16535366	15015414	17884070	17587816	21108279	16811664	15645926	17447858	22752364	17920294	26389805	17619278	14254182	17177260	17726842	18022950	19535935	17086363	18721748	15950024	16644038	18585945	15957169	15480242	17547020	13858990	19832642	16240761	19936103		ASV	ASV13	ASV6	ASV57	ASV468	ASV38	ASV248	ASV425	ASV123	ASV100	ASV760	ASV133	ASV771
			Mean_length(bp)	242.721	241.635	243.932	249.851	246.899	246.171	245.328	241.776	246.17	249.759	233.785	240.527	244.199	235.413	244.631	254.512	242.613	240.579	246.101	240.661	243.725	245.393	247.057	246.926	241.163	251.977	250.855	245.616	249.473	235.187	242.842	245.162		Total	77080	28176	3747	2445	1410	633	616	344	424	368	347	370
			Min_length(bp)	138	138	137	138	131	138	60	114	60	139	60	141	60	51	139	138	60	116	116	60	60	71	60	133	60	131	132	142	118	137	137	60		Percent	0.0438944	0.0160453	0.00213379	0.00139234	0.000802947	0.000360472	0.000350791	0.000195896	0.000241453	0.000209563	0.000197605	0.000210702
			Max_length(bp)	364	417	516	515	432	479	448	433	516	437	364	436	369	516	525	525	515	516	364	477	364	411	377	370	498	371	477	477	369	441	371	525		Prevalence	0.9375	1	0.5	0.3125	0.3438	0.2188	0.2188	0.0938	0.1875	0.0313	0.1563	0.0938
[truncated: 1,476 more columns]

## Sheet: Alpha diversity
	Methanogens	Sample/Estimators	w1_1	w1_2	w1_3	w1_4	w1_5	w1_6	w1_7	w1_8	w2_1	w2_2	w2_3	w2_4	w2_5	w2_6	w2_7	w2_8	w3_1	w3_2	w3_3	w3_4	w3_5	w3_6	w3_7	w3_8	w4_1	w4_2	w4_3	w4_4	w4_5	w4_6	w4_7	w4_8
		ACE	82.2385	70	80.1925	60.3027	84.202	64.7838	82.2704	29	50	45	36.6224	48.2964	40	49.5068	54.6778	44.3635	72.2382	125.446	62.2721	123.223	128.018	32	71.0263	108.258	70.486	17	108.74	61	89.6946	74.8915	66.6454	139.43
		Chao	82	70	80	61	84	64.6	82	29	50	45	35.2	47.375	40	48.1111	54.3333	44	72	125.125	62	123	127.333	32	70.5	105.5	70.1429	17	108.6	61	89.1429	73.5	67	139.167
		Shannon	2.75907	2.62342	2.81695	1.75128	2.72311	2.11532	2.16901	2.06341	2.53201	2.25977	1.46228	1.79466	1.88357	1.3848	2.32076	1.45329	2.5813	3.27221	2.0785	3.11184	3.25719	1.85925	2.48717	2.07151	2.24785	1.62762	2.7615	2.24494	2.56361	0.843855	2.0258	3.19187
		Simpson	0.125166	0.124405	0.099687	0.30574	0.104344	0.201965	0.247076	0.165088	0.118756	0.150766	0.375037	0.287053	0.208982	0.378566	0.146836	0.479219	0.130566	0.08553	0.238914	0.092863	0.083132	0.230516	0.12725	0.303397	0.192428	0.24821	0.156163	0.184952	0.135033	0.72982	0.263845	0.07547
		Sobs	82	70	80	59	84	64	82	29	50	45	34	47	40	47	54	44	72	125	62	123	127	32	70	99	70	17	108	61	89	72	64	139
	Fungi	Sample/Estimators	w1_1	w1_2	w1_3	w1_4	w1_5	w1_6	w1_7	w1_8	w2_1	w2_2	w2_3	w2_4	w2_5	w2_6	w2_7	w2_8	w3_1	w3_2	w3_3	w3_4	w3_5	w3_6	w3_7	w3_8	w4_1	w4_2	w4_3	w4_4	w4_5	w4_6	w4_7	w4_8
		ACE	120.224	149.79	144.321	94	104	181.242	115	131.364	108.295	116	93	155	102	161.83	80.832	81	101	101.683	136	126.716	117.23	120.872	140	123	141	63	115	82	63	74.8308	88	109
		Chao	120	152	144	94	104	181	115	131	108	116	93	155	102	161.5	79	81	101	101.333	136	126.333	117	120.5	140	123	141	63	115	82	63	74	88	109
		Shannon	3.3376	3.35867	3.55931	2.53742	3.21835	3.77593	3.12247	2.96667	2.55477	2.9362	3.4373	2.93656	2.84876	2.93674	2.71687	2.61015	2.9816	2.86497	3.25131	2.95507	3.31891	3.29031	3.10282	3.23156	2.93357	2.325	2.63439	2.99396	2.31085	2.60683	3.07149	3.12551
		Simpson	0.068015	0.072899	0.064303	0.170625	0.097737	0.055158	0.09587	0.115189	0.189649	0.151912	0.054264	0.157931	0.126304	0.146896	0.130231	0.19616	0.104287	0.121393	0.080704	0.136392	0.070686	0.069473	0.10997	0.100996	0.117306	0.215574	0.18483	0.096899	0.228023	0.172065	0.118478	0.083854
		Sobs	120	149	144	94	104	181	115	131	108	116	93	155	102	160	79	81	101	101	136	126	117	120	140	123	141	63	115	82	63	74	88	109

## Sheet: Beta diversity
			d__Eukaryota; k__Fungi; p__Ascomycota; c__Saccharomycetes; o__Saccharomycetales; f__Saccharomycetales_fam_Incertae_sedis; g__Candida	d__Eukaryota; k__Fungi; p__Ascomycota; c__Sordariomycetes; o__Hypocreales; f__Hypocreales_fam_Incertae_sedis; g__Sarocladium	d__Eukaryota; k__Fungi; p__Ascomycota; c__Eurotiomycetes; o__Eurotiales; f__Aspergillaceae; g__Penicillium	d__Eukaryota; k__Fungi; p__Ascomycota; c__Dothideomycetes; o__Capnodiales; f__Cladosporiaceae; g__Cladosporium	d__Eukaryota; k__Fungi; p__Ascomycota; c__Eurotiomycetes; o__Eurotiales; f__Aspergillaceae; g__Aspergillus	d__Eukaryota; k__Fungi; p__Ascomycota; c__Sordariomycetes; o__Hypocreales; f__Hypocreales_fam_Incertae_sedis; g__Acremonium	d__Eukaryota; k__Fungi; p__Ascomycota; c__Eurotiomycetes; o__Chaetothyriales; f__Herpotrichiellaceae; g__Exophiala	d__Eukaryota; k__Fungi; p__Basidiomycota; c__Cystobasidiomycetes; o__Cystobasidiales; f__Cystobasidiaceae; g__Occultifur	d__Eukaryota; k__Fungi; p__Ascomycota; c__Saccharomycetes; o__Saccharomycetales; f__Debaryomycetaceae; g__Meyerozyma	d__Eukaryota; k__Fungi; p__Ascomycota; c__Sordariomycetes; o__Hypocreales; f__Nectriaceae; g__Fusarium	d__Eukaryota; k__Fungi; p__Basidiomycota; c__Tremellomycetes; o__Tremellales; f__Bulleribasidiaceae; g__Hannaella	d__Eukaryota; k__Fungi; p__Ascomycota; c__Saccharomycetes; o__Saccharomycetales; f__Phaffomycetaceae; g__Wickerhamomyces	d__Eukaryota; k__Fungi; p__Ascomycota; c__Sordariomycetes; o__Glomerellales; f__Plectosphaerellaceae; g__Gibellulopsis	d__Eukaryota; k__Fungi; p__Ascomycota; c__Saccharomycetes; o__Saccharomycetales; f__Metschnikowiaceae; g__Metschnikowia	d__Eukaryota; k__Fungi; p__Basidiomycota; c__Tremellomycetes; o__Tremellales; f__Rhynchogastremataceae; g__Papiliotrema	d__Eukaryota; k__Fungi; p__Ascomycota; c__Saccharomycetes; o__Saccharomycetales; f__Saccharomycodaceae; g__Hanseniaspora	d__Eukaryota; k__Fungi; p__Ascomycota; c__Dothideomycetes; o__Pleosporales; f__Didymellaceae; g__Didymella	d__Eukaryota; k__Fungi; p__Ascomycota; c__Saccharomycetes; o__Saccharomycetales; f__Metschnikowiaceae; g__Clavispora	d__Eukaryota; k__Fungi; p__Ascomycota; c__Eurotiomycetes; o__Eurotiales; f__Trichocomaceae; g__Talaromyces	d__Eukaryota; k__Fungi; p__Basidiomycota; c__Wallemiomycetes; o__Wallemiales; f__Wallemiaceae; g__Wallemia	d__Eukaryota; k__Fungi; p__Basidiomycota; c__Tremellomycetes; o__Tremellales; f__Trimorphomycetaceae; g__Saitozyma	d__Eukaryota; k__Fungi; p__Ascomycota; c__Eurotiomycetes; o__Onygenales; f__Onygenales_fam_Incertae_sedis; g__Chrysosporium	d__Eukaryota; k__Fungi; p__Ascomycota; c__Dothideomycetes; o__Pleosporales; f__Pleosporaceae; g__Alternaria	d__Eukaryota; k__Fungi; p__Basidiomycota; c__Cystobasidiomycetes; o__Cystobasidiomycetes_ord_Incertae_sedis; f__Symmetrosporaceae; g__Symmetrospora	d__Eukaryota; k__Fungi; p__Basidiomycota; c__Tremellomycetes; o__Filobasidiales; f__Filobasidiaceae; g__Naganishia	d__Eukaryota; k__Fungi; p__Neocallimastigomycota; c__Neocallimastigomycetes; o__Neocallimastigales; f__Neocallimastigaceae; g__Neocallimastix	d__Eukaryota; k__Fungi; p__Basidiomycota; c__Agaricomycetes; o__Agaricales; f__Psathyrellaceae; g__Coprinellus	d__Eukaryota; k__Fungi; p__Ascomycota; c__Sordariomycetes; o__Hypocreales; f__Stachybotryaceae; g__Stachybotrys	d__Eukaryota; k__Fungi; p__Basidiomycota; c__Cystobasidiomycetes; o__Cystobasidiales; f__Cystobasidiaceae; g__Cystobasidium	d__Eukaryota; k__Fungi; p__Ascomycota; c__Dothideomycetes; o__Pleosporales; f__Phaeosphaeriaceae; g__Neosetophoma	d__Eukaryota; k__Fungi; p__Basidiomycota; c__Tremellomycetes; o__Tremellales; f__Bulleribasidiaceae; g__Vishniacozyma	d__Eukaryota; k__Fungi; p__Ascomycota; c__Sordariomycetes; o__Hypocreales; f__Stachybotryaceae; g__Paramyrothecium	d__Eukaryota; k__Fungi; p__Basidiomycota; c__Agaricomycetes; o__Agaricales; f__Bolbitiaceae; g__Conocybe	d__Eukaryota; k__Fungi; p__Ascomycota; c__Sordariomycetes; o__Hypocreales; f__Hypocreaceae; g__Trichoderma	d__Eukaryota; k__Fungi; p__Ascomycota; c__Sordariomycetes; o__Hypocreales; f__Nectriaceae; g__Gibberella	d__Eukaryota; k__Fungi; p__Basidiomycota; c__Agaricomycetes; o__Agaricales; f__Psathyrellaceae; g__Coprinopsis	d__Eukaryota; k__Fungi; p__Ascomycota; c__Sordariomycetes; o__Microascales; f__Microascaceae; g__Scopulariopsis	d__Eukaryota; k__Fungi; p__Ascomycota; c__Sordariomycetes; o__Microascales; f__Microascaceae; g__Kernia	d__Eukaryota; k__Fungi; p__Ascomycota; c__Eurotiomycetes; o__Eurotiales; f__Thermoascaceae; g__Thermoascus	d__Eukaryota; k__Fungi; p__Ascomycota; c__Dothideomycetes; o__Pleosporales; f__Pleosporaceae; g__Stemphylium	d__Eukaryota; k__Fungi; p__Ascomycota; c__Sordariomycetes; o__Trichosphaeriales; f__Trichosphaeriaceae; g__Nigrospora	d__Eukaryota; k__Fungi; p__Basidiomycota; c__Tremellomycetes; o__Tremellales; f__Tremellaceae; g__Cryptococcus_f__Tremellaceae	d__Eukaryota; k__Fungi; p__Ascomycota; c__Sordariomycetes; o__Glomerellales; f__Plectosphaerellaceae; g__Plectosphaerella	d__Eukaryota; k__Fungi; p__Basidiomycota; c__Tremellomycetes; o__Filobasidiales; f__Filobasidiaceae; g__Filobasidium	d__Eukaryota; k__Fungi; p__Ascomycota; c__Eurotiomycetes; o__Eurotiales; f__Aspergillaceae; g__Monascus	d__Eukaryota; k__Fungi; p__Ascomycota; c__Sordariomycetes; o__Hypocreales; f__Hypocreales_fam_Incertae_sedis; g__Fusariella	d__Eukaryota; k__Fungi; p__Ascomycota; c__Sordariomycetes; o__Glomerellales; f__Plectosphaerellaceae; g__Lectera
	Fungi	w1_1	0.3192	0.2159	0.1245	0.02707	0.08359	0.03233	0.02943	0.02013	0.02763	0.0006835	0.0003521	0.01872	0.003086	0.0226	0.002154	0.001222	0.002423	0.005447	0.004909	0.01205	0.01292	0	0.002444	0	0.007477	0.0004349	0.00116	0	0.003707	0.002071	0.0002485	0	0	0.003894	0	0	0.0001243	0	0	0	0	0	0.0001036	0	0	0	0
		w1_2	0.0292	0.2408	0.1115	0.0156	0.3375	0.03444	0.04621	0.01554	0	0.003936	0.02153	0.007611	0.01631	0.0005422	0.03281	0	0.01106	0.0001406	0.001024	0.00496	0.003354	0.001386	0.0004619	0.0003815	0.007048	0.003795	0.0001406	0.009057	0.003996	0	0.005904	0.0009237	0.005542	0.003313	0.001165	0.0006627	0.00237	0.0001004	0.001145	0.001807	0	0.0007028	0	0	0	0.0004016	0
		w1_3	0.2844	0.1504	0.09646	0.03096	0.1872	0.02352	0.01393	0.007302	0.006466	0.03672	0.001652	0.003896	0.009689	0.009383	0.001591	0.004222	0.004793	0.009832	0.003957	0.01369	0.01742	4.08e-05	0.01966	0.003427	0.006527	0	0.004447	0.004691	0	0.002896	0	0	0.0004895	0.0007547	0.002183	0.001101	0.001265	0.007731	0.0003264	0.00104	0	0.001815	0.003794	0.00206	0	0	0.0009179
		w1_4	0.5599	0.06408	0.04285	0.00914	0.01185	0.01702	0.002909	0.0148	0.01258	0.005995	0.00857	0.01101	0.00116	0.01262	0.005602	0.01722	0.007017	0.007233	0.00228	0.005228	0.001533	0.1496	0.004344	0.001061	0.0001966	0	0	0.003695	0	0.005327	0	0	0	0.0002948	0	0	0	0.0006879	0	0.0009238	0	0.002575	0	0.001612	0	0	5.897e-05
		w1_5	0.3393	0.1207	0.1541	0.04046	0.01959	0.04142	0.02259	0.006934	0.02442	0.02589	0.0157	0.01533	0.005185	0.05171	0.005868	0.02721	0.0006029	0.002934	0.003999	0	0	0	0.002371	0	0.00834	0.0009044	0.005929	0.002794	0.004019	0	0.005909	0	0	0	0.003115	0.007014	0	0.002814	0	0	0	0	0	0.001326	0	0.0001206	0
		w1_6	0.2777	0.0964	0.1077	0.01582	0.2146	0.02881	0.009792	0.01498	0.006678	0.009507	0.007533	0.01124	0.01073	0.01405	0.002748	0.009874	0.02406	0.002097	0.006779	0.006189	0.002362	0.001608	0.01329	0.004194	0	0	0.00112	0.0191	0.001364	0.0001221	0	0.004703	0.005334	0.0003664	0.0005497	0.001608	0.003726	0.003787	0.00057	0.001669	0.001588	0.000285	0	0.0003257	0	0.003929	0.004499
		w1_7	0.4349	0.08238	0.1746	0.01901	0.03622	0.02942	0.03647	0.03684	0.01979	0.01016	0.00377	0.007683	0.007129	0.02592	0.001209	0.003811	0.005818	0	0.003155	0	0.002356	0	0.006105	0	0.001291	0.0005736	0	0.008482	0.002807	0.001864	0	0.009567	0	0.001926	0	0	0.001864	0.001987	0.0005736	0	0	0	0	0	0	0.01121	0
		w1_8	0.194	0.3589	0.1021	0.05468	0.01366	0.03373	0.04128	0.03145	0.02958	0.005777	0.01978	0.005801	0.01194	0.0004315	0.005873	0.001079	0	0.0009589	0.002781	0.003236	0.00561	0	0.009637	0.006017	0.00513	0	0.002086	0.004747	0.007408	0.002925	0	0	0	0.0002877	0	0.00187	9.589e-05	0	0.002757	0.0009589	0	0.005034	0.003788	0.0006233	0	0.001558	0.001798
		w2_1	0.309	0.39	0.04352	0.04419	0.01772	0.01822	0.03578	0.0331	0.0007812	0.01505	0.0006669	0	0.008422	0	0.003068	0.0006288	0.005297	0.001905	0.002191	0.01778	0.008536	0.0005335	0.003125	0.004097	0.002039	0	0.0008003	0	0.001963	0.0006859	0	0	0	0	0	0.001734	0.001886	0.004039	0	0.001791	0.002325	0.00221	0.002134	0.0002286	0.0002286	0.0001905	0.0001143
		w2_2	0.4329	0.1936	0.05545	0.02359	0.0346	0.04011	0.005903	0.01371	0.01474	0.00565	0.0119	0.02711	0.005786	0.001806	0.02105	0.007068	0.009902	0	0.008097	0.0108	0	0	0.002835	0.003825	0	0.0003107	0.006369	0	0.007359	0.00299	0	0.009359	0.007553	0.001165	0.0004077	0	0.002582	0.001747	0	0.001107	0	0.001534	0	0	0	0	0
		w2_3	0.2358	0.0817	0.1694	0.0661	0.01384	0.01549	0.09895	0.04416	0.0009537	0.02509	0.00356	0.00871	0.003158	0	0.002925	0.00214	0	0.1041	0.008371	0.005701	0	0	0.004111	0	0	0.02823	0.005785	0	0.004662	0	0.003094	0.003094	0	0.003285	0.01005	0.0006146	0	0	0.00657	0.01486	0	0	0	0.003179	0	0	0
		w2_4	0.04389	0.3858	0.1184	0.1033	0.1077	0.04796	0.02332	0.003896	0.001375	0.02204	0.001948	0.008022	0.00382	0	0.001547	0.0002101	0.01108	0.0004202	0.009588	0.006647	0.0008022	0.004851	0.00785	0.0002674	0.003209	0.001241	0.002789	0.006284	0	0.000382	0.0007831	0.0006494	0.002005	0.0002483	0	0	0.0237	0.0004202	0	0.001089	0.006494	0	0.0004584	0.001299	0	0.001948	0.0003438
		w2_5	0.2423	0.3398	0.09867	0.04831	0.004371	0.0345	0.03337	0.02831	0.00646	0.02473	0.002686	0.005138	0.01887	0.008038	0.01237	0.01153	0.008421	0	0.01324	0.0002345	0.0006609	0.00258	0	0	0.0008528	0.0006183	0	0.002729	0.007718	0.003369	0.0007675	0.004882	0	0.0005117	0.0004477	0	0	0	0	0.003433	0	0.002068	0	0	0	0.003795	0.004456
		w2_6	0.1774	0.3683	0.05836	0.007529	0.002407	0.06368	0.03768	0.04825	0.002638	0.02476	0.05807	0.005603	0.01024	0.001001	0.03152	0.0005391	0.006932	0	0.001309	0.002041	0.0237	0	0.009955	0.007201	0.003466	0	3.851e-05	0.001887	0.001694	0	0.002465	0	0	0.002022	0	0	0	0	0.0005199	0.0005006	0	0.001945	0.0007317	0.002927	0	0.002253	0.003793
		w2_7	0.3976	0.2845	0.07349	0.02203	0.006057	0.02504	0.07132	0.01148	0	0.0006097	0.009837	0.008211	0.004329	0.004126	0.01665	0.002297	0.002845	0	0	0	0.003841	0	0.0006301	0.001077	0	0	0	0	0.002784	0.001626	0	0.005853	0	0.001768	0	0	0	0	0	0	0	0	0	0.0006301	0.01988	0	0.0004065
		w2_8	0.5549	0.09148	0.06843	0.01838	0.01168	0.03851	0.02033	0.02025	0.03072	0.01178	0.01096	0.01242	0.005957	0.003602	0.0002726	0.03999	0.003115	7.787e-05	0.01145	0.001713	0.001538	0	0.007748	0.008897	0	0.001227	0	0	0.0002142	0	0	0.00183	0	0	0	0.000292	0	0	0.001752	0.002473	0	0	0.001207	0	0.006133	0.0007982	0
		w3_1	0.2925	0.277	0.1021	0.01412	0.006899	0.1043	0.01735	0.02659	0.0195	0.00444	0.008771	0.006899	0.01565	0.005484	0.01798	0.007008	0.01049	0.003634	0.001328	0.01484	0.001197	0	0	0.00111	0	0.001698	0.00444	0	0	0.00494	0.004723	0	0.001458	0.0004135	0.003678	0	0.0007182	0.002481	0.000827	0	0	0.001872	0	0	0	0	0
		w3_2	0.2763	0.3242	0.111	0.03993	0.004928	0.03458	0.01495	0.04661	0.02809	0.001212	0.008381	0.008684	0.007796	0.001575	0.01517	0.004362	0.003898	0.01309	0.00614	0.0008482	0.01103	0.0005049	0.00414	0.0001212	0	0.0007271	0.002161	0.001212	0	0	0	0.004706	0.0007473	0.000202	0	0.001656	0	0.0001616	0	0	0.006422	0.0005857	0.001252	0	0	0	0.00408
		w3_3	0.3679	0.1066	0.1471	0.03647	0.00222	0.01202	0.02512	0.01834	0.05025	0.01696	0.01342	0.05037	0.009518	0.002	0.005779	0.0007399	0.006959	0	0.008619	0.03397	0.00128	0	0.01472	0	0.0003	0.0004999	0.009798	0	0	0.005599	0.00192	0.0003	0.00146	0.0005799	0.0006399	0.01208	0	0.0027	0.006159	0	0	0.00116	0.0006199	0.003259	0	0	0
		w3_4	0.1759	0.3917	0.1274	0.03709	0.003344	0.01808	0.01788	0.02584	0.03002	0.02161	0.01036	0.002047	0.00527	0.003101	0.009019	0.008796	0.006688	0.01741	0.001601	0.005857	0.003425	0	0	0.0001013	0.007296	0.003486	0.004844	0.0003445	0.00227	0.001196	0.001277	0	0	0.0008918	0.003101	0.001054	0	0.00148	0.002067	0	0.009364	0.00606	0	0.001824	0	0	0
		w3_5	0.3075	0.06084	0.2171	0.06236	0.002484	0.06666	0.0689	0.02916	0.02559	0.001486	0.02789	0.004561	0.007492	0.001038	0.00792	0.001262	0.01346	0.002545	0.01698	0	0.01061	0	0	0.009203	0.002891	0.00281	0.000794	0	0.003726	0.00224	0.004153	0.001527	0.002301	0.001853	0	0.00224	0	0	0.003278	0	0	0.0006515	0.000794	0.001629	0	0	0
		w3_6	0.2655	0.1474	0.1838	0.0844	0.005522	0.04995	0.07332	0.0171	0.01204	0.01594	0.008294	0.01104	0.0314	0.004177	0.00322	0.006643	0.007805	0.0008966	0.006765	0.0009985	0.002242	0.000591	0.003036	0	0.001243	0	0.007744	0.0002649	0	0.004585	0.0006317	0	0	0.0043	0	0	0.000163	0.001875	0.007071	0.0009578	0.001447	0	0.007356	0.001773	0	0	0
		w3_7	0.419	0.1489	0.06857	0.02447	0.006931	0.03058	0.01504	0.07584	0.01147	0.007945	0.0116	0.01741	0.008748	0.008093	0.003233	0.01314	0.0206	0.006888	0.009318	0	0.004036	0	0.00579	0.02307	0.002536	0.004606	0.003486	0	0.001162	0	0.001986	0.001247	0.003867	0.008093	0.0003592	0.006952	0	0.00112	0.0002113	0	0	0.001183	0.002472	0	0	0	0
		w3_8	0.3942	0.1307	0.1505	0.02799	0.003676	0.01882	0.01842	0.01416	0.03013	0.005898	0.006685	0.01939	0.005898	0.04502	0.003413	0.01238	0.005534	0.01159	0.005474	0.00307	0.007635	0	0.01796	0.003494	0.004767	0.004241	0.004706	0	0	0.006261	0.00208	0	0.004908	0	0	0	0	0	6.059e-05	0	0	0	0	0	0	0	0
		w4_1	0.3646	0.308	0.0526	0.01757	0.006466	0.02158	0.009462	0.04395	0.01514	0.003875	0.007367	0.003852	0.008245	0.02631	0.01147	0.01187	0.0134	0.003357	0.002433	0.006781	0.004799	0	0.001014	0.01203	0	0	0.0007885	0.004866	0	0	0.0006308	0	9.011e-05	0	0.0009462	0	0.0006759	0.000811	0	0.0002478	0	0.0007209	0.001374	0.001262	0	0	9.011e-05
		w4_2	0.5381	0.03416	0.1653	0.09539	0.0004173	0.01466	0.0267	0.01868	0.000755	0	0.01262	0.005643	0.01055	0.005424	0.008087	0.001689	0.003755	0	0.01015	0.008663	0.000616	0	0.002086	0	0.01445	0	0	0	0	0.001828	0	0.0002782	0.007511	7.948e-05	0	0.0004967	0	0	0	0	0	0.0001192	0	0	0	0	0
		w4_3	0.5754	0.1136	0.09383	0.01336	0.005144	0.01332	0.01021	0.03819	0.003448	0.0136	0.002657	0.005747	0.009873	0.003542	0.008516	0.01276	0.002807	0.001583	0.0002638	0.006312	0.01044	0.0006029	0.0003015	0.01272	0.003052	0	0.004861	0.0002261	0	0.00113	0.001488	0.0009798	0.001375	0	0.003335	0	0	0.0003391	0.00309	0	0	0	0.000829	0	0	0	0
		w4_4	0.3691	0.1621	0.1055	0.07609	0	0.03935	0.07531	0.04396	0.01296	0.008505	0.01076	0	0.009703	0	0.0128	0.0009982	0.008245	0.001238	0.005311	0	0.01801	0	0	0	0	0.0004193	0.0003993	0	0.003534	0.002336	0.001477	0	0	0.004792	0.00553	0	0	0.002935	0	0.0003194	0	0	0	0	0	0	0
		w4_5	0.5823	0.1247	0.03747	0.01005	0.0001552	0.04711	0.0149	0.05192	0.05225	0.007839	0	0.008712	0.01048	0.01069	0.01601	0.005879	0	0.001572	0	0	0.0005045	0	0.0005045	0	0.004715	0	0	0	0	0	0	0.0005239	0	0	0	0.0004075	0	0	0	0	0	0.0008344	0.002775	0	0	0	0
		w4_6	0.5106	0.06856	0.1295	0.09541	0	0.03678	0.01353	0.04033	0.003826	0.01226	0	0.007334	0	0.006658	0.009194	0.0008454	0	0.004565	0.00875	0.004016	0.009236	0	0.001818	0	0.001797	0.00093	0.003678	0	0	0	0	0.002452	0	0.002705	0.005876	0.001649	0	0	0	0	0	0	0	0	2.114e-05	0	0
		w4_7	0.161	0.3633	0.1336	0.03148	0.006348	0.02443	0.03616	0.02278	0.01932	0.02981	0.01928	0.009925	0.01812	0.01171	0.007134	0.001179	0.007763	0	0.01124	0	0	0	0.001847	0	0.004422	0.03219	0.003125	0	0	0.001356	0.008922	0	0.0004127	0	0	0	0	0	0	0	0.004795	0	0.0009237	0.003498	0	0	0.002496
		w4_8	0.3633	0.1548	0.162	0.05506	0.02698	0.03385	0.03787	0.02732	0.0221	0.003341	0.008162	0.005159	0.01677	0.005477	0.005963	0.001269	0	0.001586	0.007316	0.008204	0.01051	0	0.0008247	0.0004652	0.006048	0.001311	0.008225	0	0	0.002411	0.007803	0	0.003679	0	0.0006978	0	0	0	0	0	0	0	0	0.0002115	0	0	0
	Methanogens	w1_1	d__Archaea; k__norank_d__Archaea; p__Euryarchaeota; c__Methanobacteria; o__Methanobacteriales; f__Methanobacteriaceae; g__Methanobrevibacter	d__Archaea; k__norank_d__Archaea; p__Euryarchaeota; c__Methanobacteria; o__Methanobacteriales; f__Methanobacteriaceae; g__Methanosphaera	d__Archaea; k__norank_d__Archaea; p__Euryarchaeota; c__Methanomicrobia; o__Methanomicrobiales; f__Methanomicrobiaceae; g__Methanoculleus	d__Archaea; k__norank_d__Archaea; p__Euryarchaeota; c__unclassified_p__Euryarchaeota; o__unclassified_p__Euryarchaeota; f__unclassified_p__Euryarchaeota; g__unclassified_p__Euryarchaeota	d__Archaea; k__norank_d__Archaea; p__unclassified_k__norank_d__Archaea; c__unclassified_k__norank_d__Archaea; o__unclassified_k__norank_d__Archaea; f__unclassified_k__norank_d__Archaea; g__unclassified_k__norank_d__Archaea	d__Archaea; k__norank_d__Archaea; p__Euryarchaeota; c__Methanomicrobia; o__Methanomicrobiales; f__Methanomicrobiaceae; g__unclassified_f__Methanomicrobiaceae	d__Archaea; k__norank_d__Archaea; p__Euryarchaeota; c__Methanobacteria; o__Methanobacteriales; f__Methanobacteriaceae; g__unclassified_f__Methanobacteriaceae	d__Archaea; k__norank_d__Archaea; p__Candidatus_Thermoplasmatota; c__Thermoplasmata; o__norank_c__Thermoplasmata; f__norank_c__Thermoplasmata; g__norank_c__Thermoplasmata	d__Archaea; k__norank_d__Archaea; p__Euryarchaeota; c__Methanomicrobia; o__Methanomicrobiales; f__Methanocorpusculaceae; g__Methanocorpusculum	d__Archaea; k__norank_d__Archaea; p__norank_d__Archaea; c__norank_d__Archaea; o__norank_d__Archaea; f__norank_d__Archaea; g__norank_d__Archaea	d__Archaea; k__norank_d__Archaea; p__Candidatus_Thermoplasmatota; c__Thermoplasmata; o__Methanomassiliicoccales; f__norank_o__Methanomassiliicoccales; g__norank_o__Methanomassiliicoccales
		w1_2	0.874	0.1022	0.02337	0	0	0	0.0004621	0	0	0	0
		w1_3	0.776	0.1488	0.07519	0	0	0	0	0	0	0	0
		w1_4	0.7477	0.2516	0.0005941	0	0.000132	0	0	0	0	0	0
		w1_5	0.1455	0.8545	0	0	0	0	0	0	0	0	0
		w1_6	0.7764	0.2227	0.0009242	0	0	0	0	0	0	0	0
		w1_7	0.4765	0.5235	0	0	0	0	0	0	0	0	0
		w1_8	0.8692	0.1259	0.004951	0	0	0	0	0	0	0	0
		w2_1	0.875	0.1245	0	0	0	0	0	0	0.0004621	0	0
		w2_2	0.7379	0.2618	0	0	0.000264	0	0	0	0	0	0
		w2_3	0.7485	0.25	0.001452	0	0	0	0	0	0	0	0
		w2_4	0.9393	0.06053	0	0	0	0	0	0	0	0.000198	0
		w2_5	0.7882	0.1745	0.0369	0	0.0003961	0	0	0	0	0	0
		w2_6	0.9124	0.0872	0.0003961	0	0	0	0	0	0	0	0
		w2_7	0.4188	0.5812	0	0	0	0	6.601e-05	0	0	0	0
		w2_8	0.4834	0.5159	0.0003961	0	0	0	0	0.0003301	0	0	0
		w3_1	0.8558	0.1435	0.0005281	0	0	0	0.000132	0	0	0	0
		w3_2	0.7404	0.2339	0.02555	0	0	0	0	0.000132	0	0	0
		w3_3	0.7333	0.203	0.06278	0	0.0008581	0	0	0	0	0	0
		w3_4	0.8766	0.1206	0.00264	0	0.000198	0	0	0	0	0	0
		w3_5	0.6407	0.2899	0.06905	0	0.0003961	0	0	0	0	0	0
		w3_6	0.7363	0.2587	0.004819	0	0	0	6.601e-05	0	0	0	0.000132
		w3_7	0.8703	0.1296	0	0	0	0.000132	0	0	0	0	0
		w3_8	0.8393	0.1575	0	0	0	0	0	0	0	0	0
		w4_1	0.7983	0.197	0.004093	0	0	0	0.0005941	0	0	0	0
		w4_2	0.6322	0.367	0.0003961	0	0	0	0	0.0003961	0	0	0
		w4_3	0.8182	0.1818	0	0	0	0	0	0	0	0	0
		w4_4	0.7323	0.2631	0.004687	0	0	0	0	0	0	0	0
		w4_5	0.8643	0.1272	0.006997	0	0	0.001518	0	0	0	0	0
		w4_6	0.7119	0.24	0.04812	0	0	0	0	0	0	0	0
		w4_7	0.9405	0.05928	6.601e-05	0.000198	0	0	0	0	0	0	0
		w4_8	0.9456	0.04284	0.008185	0.003367	0	0	0	0	0	0	0
[truncated: 156 more columns]
